# Supplementary material for: MISP Is Overexpressed in Intestinal Metaplasia and Gastric Cancer
Source: Curr Oncol. 2024 May 14;31(5):2769–79. doi: 10.3390/curroncol31050210 (PMC11120023; doi:10.3390/curroncol31050210)
Supplement: Supplementary file 1 [file curroncol-31-00210-s001.zip]

Archive with 1 entries (1 files):
- curroncol-2971732-supplementary.pptx
